# Supplementary material for: Tandem Gene Clusters as Phylogenetic Anchors Reveal the Hidden History of Vertebrate Visual Opsins
Source: Mol Biol Evol. 2025 Oct 1;42(10):msaf231. doi: 10.1093/molbev/msaf231 (PMC12486383; doi:10.1093/molbev/msaf231)
Supplement: msaf231_Supplementary_Data [file msaf231_supplementary_data.zip]

Archive with 3 entries (3 files):
- Additional file 1.pdf
- Additional_file_3.pdf
- Final_Additional file 2.xlsx
